# Supplementary material for: TGF-β–mediated epithelial-mesenchymal transition of keratinocytes promotes fibrosis in secondary lymphedema
Source: JCI Insight. 2025 Jul 29;10(17):e192890. doi: 10.1172/jci.insight.192890 (PMC12487678; doi:10.1172/jci.insight.192890)
Supplement: Supporting data values [file jciinsight-10-192890-s138.xlsx]

## Sheet: Fig 1
Fig 1B				Fig 1D
	Normal	LE		Fibrosis area(%)							Col I+ area (%)							CD26+ area (%)							Vimentin+ area(%)
TGFB1	-0.47013	0.470135		Total		Papillary		Recticlular			Total		Papillary		Recticlular			Total		Papillary		Recticlular			Total		Papillary		Recticlular
TGFB3	-0.0257	0.025698		Normal	LE	Normal	LE	Normal	LE		Normal	LE	Normal	LE	Normal	LE		Normal	LE	Normal	LE	Normal	LE		Normal	LE	Normal	LE	Normal	LE
TGFBR2	-0.24595	0.245947		12.8393	20.925	22.0306	33.5212	15.5535	24.8583		0.53	3.4025	1.25875	4.935	0.29925	3.4405		1.1015	1.918	1.625	4.1355	1.2254	1.5545		1.268	1.49894	0.581333	1.38617	0.804667	0.581833
COL1A1	-0.20118	0.201185		9.701	12.0457	20.4585	21.7121	7.9605	8.24312		0.4535	1.248	0.44175	1.8855	0.259	0.93625		2.338	4.8415	4.24125	6.77783	1.566	4.744		1.245	3.67161	1.6245	4.019	1.0525	1.71767
COL1A2	-0.12195	0.121952		18.1003	25.2847	27.8522	40.5292	22.2294	26.9621		5.164	7.4325	4.9615	6.58425	0.893	2.32375		1.0295	2.66	0.9165	3.1352	3.182	3.2475		1.053	2.00467	0.56275	1.38933	0.394	0.568
COL3A1	-0.11176	0.111762		21.1953	19.5313	28.3379	26.9938	26.8958	22.4057		1.684	1.953	3.30175	3.09325	4.834	2.4975		0.6955	1.5896	4.71767	2.41675	0.55775	1.0439		1.0205	1.94463	1.6865	2.02425	1.7795	0.47275
COL4A1	-0.4364	0.436399		9.636	11.3345	12.7866	18.4672	11.325	12.0764		0.846667	1.2295	2.45825	4.8065	2.18775	4.3115		3.606	4.127	1.71525	2.792	0.278167	1.33167		1.0855	2.82485	0.893	1.12383	0.685	1.115
COL4A2	-0.28148	0.281485		4.3805	9.499	6.275	18.607	3.8995	8.10723		0.247	0.461	1.08583	2.4495	1.69633	1.83975		0.9175	2.016	1.6245	3.53983	1.1655	1.2984		1.324	2.71138	0.299	0.9385	0.237667	0.916333
COL4A3	-0.08155	0.081548		11.2725	14.2175	18.442	28.648	11.1784	13.3543		3.52367	4.0955	0.789833	1.55917	0.186167	0.573		3.365	2.41833	3.67275	6.01819	0.991	2.58467		1.4925	1.84603	0.54125	1.00169	0.5875	0.776143
COL4A3BP	-0.44302	0.44302		5.082	14.3927	7.06371	23.6507	5.61282	16.5436		1.4725	3.508	2.0478	2.8635	1.436	2.2185		1.09753	1.8785	2.01556	5.0068	1.69075	2.27269		1.311	2.96705	0.203	1.8389	0.127333	0.629667
COL4A4	-0.50064	0.500639									1.99	6.0365	2.45975	3.046	0.8765	1.72533		1.1657	1.98023	1.53303	2.80053	0.741688	1.27709				0.638	0.558375	0.519	0.467875
COL4A5	-0.18144	0.181444											2.02125	1.68725	4.29075	0.8375		0.4848	0.4736	0.834175	0.831275	1.2393	2.2662				0	0.98025	0	0.431333
COL4A6	-0.26822	0.26822																0.79295	1.40037	1.49985	2.82253	0.622225	0.427225				1.36675	1.86817	1.0155	1.03683
COL5A1	-0.12647	0.126468																				0.8107	0.827908				1.0715	0.8905	2.1375	0.07725
COL5A2	-0.19707	0.197072																									0.926833	1.07877	0.547833	0.689167
COL5A3	-0.1802	0.180198																									2.951	2.6295	0.75	1.625
COL6A1	-0.13639	0.136392																									2.741	1.9755	1.411	0.84
COL6A3	-0.26642	0.26642																									0.6415	3.7935	0.5925	2.402
COL6A6	-0.04931	0.04931																									0.311	3.501	0.67	1.6025
COL7A1	-0.45899	0.458987																									1.49	1.902	1.333	2.1325
COL8A1	-0.02637	0.026374																									1.686	2.3125	1.9915	1.0605
COL9A2	-0.12083	0.120832																									0.784	1.9045	0.7835	1.268
COL9A3	-0.07979	0.079787
COL11A1	-0.30889	0.308891
COL11A2	-0.09842	0.098418
COL13A1	-0.29575	0.295748
COL14A1	-0.1371	0.137104
COL16A1	-0.13192	0.131915
COL17A1	-0.23134	0.231342
COL18A1	-0.17614	0.176136
COL22A1	-0.23617	0.236169
COL25A1	-0.11587	0.115867
COL26A1	-0.21774	0.217735
COL27A1	-0.27201	0.272013
VIM	-0.15824	0.158243
VIT	-0.20953	0.209532
CTGF	-0.36999	0.369992
BMP5	-0.4385	0.438499
PDGFB	-0.10445	0.104448
PDGFRB	-0.03573	0.035733
SFRP2	-0.03006	0.03006
TNC	-0.35151	0.351514
NPNT	-0.42804	0.428045
ITGA8	-0.1949	0.194902
ITGBL1	-0.21872	0.21872
ITGB6	-0.27441	0.274412
MMP1	-0.21546	0.215456
MMP2	-0.10829	0.108293
MMP9	-0.44236	0.442362
MMP11	-0.30602	0.306021
MMP13	-0.12356	0.123559
MMP14	-0.25139	0.251387
MMP15	-0.04434	0.044338
MMP16	-0.09318	0.093178
MMP17	-0.2153	0.215298
MMP19	-0.23019	0.230192
MMP25	-0.05998	0.059983
MMP28	-0.33173	0.331733
ADAMTS8	-0.29842	0.298425
ACKR2	-0.41741	0.417411
ACKR3	-0.08617	0.086169
WNT7A	-0.51666	0.516657
WNT7B	-0.25967	0.259674
WNT9A	-0.31273	0.312732
WNT10A	-0.38467	0.384668
WNT11	-0.18209	0.182089
WNT16	-0.00898	0.008981

## Sheet: Fig 2
Fig 2A			Fig 2B
Retes/1mm (N)			Vimentin+ cells in the basal layer of epidermis (N)
Normal	LE		Normal	LE
4.49066	9.0945		10	41
4.85561	5.72154		16	42
8.76853	18.188		10	35
6.69974	18.3723		22	47
3.09903	20.4445		9	60
4.70221	20.6969		3	21
0	15.8375		24	41
0	1.57332		27	16
0	3.90288		18.5	18
2.84753	6.03063		24.5	31.5
21.859	19.575		8.5	15.5
6.52351	13.168		3	14
2.83077	4.2039		19	23.5
3.45853	7.6314		3.5	6
2.51441	16.5946		20	11.5
1.55998	4.60487		15.5	19
7.21722	17.1973		11.5	29
0.76085	11.3368		15.5	23
5.79426	10.7346		20.5	14.5
2.17273	13.8565		7	29.5
4.84562	12.3657		6	11
6.06203	6.2576		13.5	20
5.52125	13.7338		30	36
6.61952	9.05652

## Sheet: Fig 3
	Fig 3I Vim+/FSP1+ cells/0.1mm2				Fig 3J Vim+/MMP9+ cells			Fig 3K Vim+/Slug+ cells			Fig 3L Vim+/Twist+ cells			Fig 3M Vim+/ITGB4+ cells
	Normal	LE			Normal	LE		Normal	LE		Normal	LE		Normal	LE
	0	2			0	7		0	4		1	4		1	7
	1	3			0	5		0	8		0	2		2	4
	0	2			1	4		1	7		1	4		2	10
	1	4			1	4		0	5		0	1		3	9
	0	6			0	6		1	8		1	5		3	11

## Sheet: Fig 4
Fig 4B
FN1			Col III			MMP9			CD26			Vimentin			FSP1
Sham	2w		Sham	2w		Sham	2w		Sham	2w		Sham	2w		Sham	6w
0.014972	1.36361		0.160396	2.92223		0.496944	1.56568		0.108699	1.52016		0.017669	0.508249		0.282041	1.3547
0.004563	0.144465		0.066885	1.80104		0.654899	1.62773		0.906336	1.1864		0.024517	1.25592		0.319262	1.1239
0.06646	1.5913		1.28822	1.67954		0.501771	1.81837		0.284365	5.73963		0.021545	0.899251		0.873299	1.22119
0.064161	0.877924			11.3419		0.503051	1.65941		0.213493	3.14267		0.029449	0.457997		0.627539	1.41734
0.250226	1.52269								1.95658	2.00851		0.06216	1.21612		1.05817	0.407441
										8.8676						1.57642

## Sheet: Fig 5
Fig 5C
YFP+ cells (N)			Vimentin+ cells (N)			CD26+ cells (N)			Vimentin+ CD26+ cells(N)			Vimentin MFI			CD26 MFI
Control	LE		Control	LE		Control	LE		Control	LE		Control	LE		Control	LE
770	5838.5		314	1915.5		82	594		22	909.5		10423	24426		724	1429
820	8892.5		407	3371.67		80	833.333		68	1031.67		15328	21781		795	950
579	2713		161	1136		112	512		13	249		11037	19062		637	1268

## Sheet: Fig 6
Fig 6A						Fig 6B
TGFbeta Expression (%)			pSmad3+ Vimentin+ cells (N)			Vimentin+ area (%)				FSP1+ area (%)				CD26+ area (%)				Col III+ area (%)
Normal	LE		Normal	LE		Control	AF	AF+Pir		Control	AF	AF+Pir		Control	AF	AF+Pir		Control	AF	AF+Pir
0.594	6.1135		4	55		0.1618	1.2864	0.4103		0.2566	4.188	0.2977		0.3374	1.6584	0.2717		0.1402	1.327	1.3091
1.869	1.28933		4.5	67.5		0.294	0.8134	0.1116		1.4124	2.198	0.4236		0.3642	0.7098	0.5311		0.0893	1.1254	0.3332
1.2875	1.67467		15.5	76.5		0.3119	1.0908	1.3362		0.2383	1.961	1.3216		0.1943	0.4364	0.02295		0.1109	5.9969	1.0682
2.163	1.91667		1	129		0.2018	3.6035	0.3878		0.6782	1.0279	0.638		0.358	0.778	0.6859		0.4009	4.5723	0.6277
1.05267	3.498		1.5	89.5		0.1166	1.2289	0.2414		0.1687	1.1214	2.2017		0.448	0.7666	0.8206		0.2216	1.6745	2.012
4.4455	6.638		15.5	114.5		0.178	0.4411	0.762		0.7463	3.7943	1.2139		0.1269	1.6918	0.1947		0.134	5.8545	1.0852
0.673	1.266		5	89.5		0.3959	0.8029	0.4349		1.6593	3.1736	0.5006		0.4116	1.0745	0.1072		0.2697	1.4658	0.1669
1.011	6.174		26	44.5		0.1594	1.1675	0.1701		1.3411	2.9915	0.4961		0.2306	0.1431	0.2224		0.2199	0.7342	0.2705
1.616	5.74533					0.07155	0.5389	0.2249		1.653	1.4758	0.2572		0.2019	0.7419	0.1313		0.1415	1.4662	0.2627
2.8855	8.81633					0.1345	0.7009	0.08837		0.9096	1.8901	2.6774		0.1527	0.1977	0.7403		0.3674	2.1375	2.3816
4.601	17.9455
9.9845	2.92775
7.232	7.05025
6.89067	11.2385
6.86767	10.0283
8.5165	9.5135

## Sheet: Fig 7
Fig 7C
pSmad3+ cells (N)				TGFbeta expression (%)				Vimentin+ in base layer (N)
Control	LE	PFD		Control	LE	PFD		Control	LE	LE+PFD
1.66667	39	11.3333		0.134	3.154	0.814367		0.33	12.3333	7.33333
0	47.5	32.3333		0.009	2.784	1.88037		1.33	5.33333	6
0.333333	56.6667	5.66667		0.066	1.17	2.64853		2.67	11	3.33333
0.5	40	15.3333		0.023	1.75	1.05383		3.33	15.3333	5
	61.6667	45.6667			2.574	1.06653		2.67	13.3333	3.33333
	72.5	27.3333			5.99	0.284767		0	9	4.66667
		30.3333				1.8387			8.66667	4.66667
		31				1.21237			10.6667	5

## Sheet: Fig 8
Fig 8B						Fig 8E
TGFbeta+ area (%)			Vimentin+ in basal layer (N)			Vimentin+ in basal layer (N)			Vimentin+ pSmad3+ in basal layer (N)
Iso	IL13Ab		Iso	IL13Ab		Pre	Post		Pre	Post
3.06033	1.35267		12.4	2.2		52.4	24.5		18.2	6.25
24.9037	2.67667		11.6	1.6		46.3333	31.75		14	3.5
19.218	2.244		11.5	2.4		18.75	17		5	6
8.25125	1.782		8.2	4.25		41.25	15.5		11.75	3.25
						63.75	16.75		25.25	1.5
						26.5	16.25		8.25	5.75
						44.6	29.25		21.6	8.75
						30.6667	24.3333		9.66667	4.66667

## Sheet: Supp. Fig 3
Supp. Fig 3
CD90+ cells (N)			CD140+ cells (N)			CD90 MFI			CD140a MFI
Control	LE		Control	LE		Control	LE		Control	LE
279	3388.5		86	528		6938	20341		1416	1570
433	5255		73	479.167		12940	16648		1028	1084
144	1418		80	512		5180	16617		1475	2249

## Sheet: Supp. Fig 
Supp. Fig 4
A	B	C	D	E	F
501.549	603.94	1581.24	236.203	343.233	411.406
2187.02	1107.68	3023.79	280.916	280.916	718.172
